# Supplementary material for: Cytokine-Induced Killer Cell Immunotherapy Reduces Recurrence in Patients with Early-Stage Hepatocellular Carcinoma
Source: Cancers (Basel). 2025 Feb 7;17(4):566. doi: 10.3390/cancers17040566 (PMC11853259; doi:10.3390/cancers17040566)
Supplement: Supplementary file 1 [file cancers-17-00566-s001.zip]

Archive with 1 entries (1 files):
- cancers-3400719-supplementary.pdf
